# Supplementary material for: Arbuscular Mycorrhizal Fungi-Mediated Modulation of Physiological, Biochemical, and Secondary Metabolite Responses in Hemp (Cannabis sativa L.) under Salt and Drought Stress
Source: J Fungi (Basel). 2024 Apr 12;10(4):283. doi: 10.3390/jof10040283 (PMC11050865; doi:10.3390/jof10040283)
Supplement: Supplementary file 1 [file jof-10-00283-s001.zip]

Archive with 1 entries (1 files):
- jof-2933154-supplementary.pdf
